# Supplementary material for: A non-canonical Puf3p-binding sequence regulates CAT5/COQ7 mRNA under both fermentable and respiratory conditions in budding yeast
Source: PLoS One. 2023 Dec 15;18(12):e0295659. doi: 10.1371/journal.pone.0295659 (PMC10723686; doi:10.1371/journal.pone.0295659)
Supplement: S1 Table — (XLSX) [file pone.0295659.s003.xlsx]

## Sheet: S1_Table
Strain Name	Genotype	Reference
BY4741	MATa his3∆1 leu2∆0 met15∆0 ura3∆0	Brachmann C.B., et al. 1998. Designer deletion strains derived from Saccharomyces cerevisiae S288C: a useful set of strains and plasmids for PCR-mediated gene disruption and other applications. Yeast 14: 115-132.
SHSC0054	MATa his3∆1 leu2∆0 met15∆0 ura3∆0 puf1∆::kanMX4	Open Biosystems
SHSC0055	MATa his3∆1 leu2∆0 met15∆0 ura3∆0 puf2∆::kanMX4	Open Biosystems
SHSC0056	MATa his3∆1 leu2∆0 met15∆0 ura3∆0 puf3∆::kanMX4	Open Biosystems
SHSC0057	MATa his3∆1 leu2∆0 met15∆0 ura3∆0 puf4∆::kanMX4	Open Biosystems
SHSC0058	MATa his3∆1 leu2∆0 met15∆0 ura3∆0 puf5∆::kanMX4	Open Biosystems
SHSC0059	MATa his3∆1 leu2∆0 met15∆0 ura3∆0 puf6∆::kanMX4	Open Biosystems
SHSC0060	MATa his3∆1 leu2∆0 met15∆0 ura3∆0 cat5∆::kanMX4	Open Biosystems
SHSC0090	MATa his3Δ1 leu2Δ0 met15Δ0 ura3Δ0 cat5::kanMX4 puf3Δ::CgHIS3	This study
SHSC0268	MATa his3Δ1 leu2Δ0 met15Δ0 ura3Δ0 cat5/coq7Δ::URA3	This study
SHSC0279	MATa his3Δ1 leu2Δ0 met15Δ0 ura3Δ0 cat5-101	This study
SHSC0286	MATa his3Δ1 leu2Δ0 met15Δ0 ura3Δ0 cat5-101 puf3Δ::CgHIS3	This study
SHSC0480	MATa his3Δ1 leu2Δ0 met15Δ0 ura3Δ0 cat5-102	This study
SHSC0484	MATa his3Δ1 leu2Δ0 met15Δ0 ura3Δ0 cat5-103	This study
SHSC0488	MATa his3Δ1 leu2Δ0 met15Δ0 ura3Δ0 cat5-104	This study
