# Supplementary material for: A non-canonical Puf3p-binding sequence regulates CAT5/COQ7 mRNA under both fermentable and respiratory conditions in budding yeast
Source: PLoS One. 2023 Dec 15;18(12):e0295659. doi: 10.1371/journal.pone.0295659 (PMC10723686; doi:10.1371/journal.pone.0295659)
Supplement: S2 Table — (XLSX) [file pone.0295659.s004.xlsx]

## Sheet: S2_Table
Plasmid name	Genotype	Construction	Reference
Yeast plasmid
pRS316	CEN-ARS URA3		Sikorski, R. S., and Hieter, P. 1989. A system of shuttle vectors and yeast host strains designed for efficient manipulation of DNA in Saccharomyces cerevisiae. Genetics 122: 19-27.
pRS315	CEN-ARS LEU2		Sikorski, R. S., and Hieter, P. 1989. A system of shuttle vectors and yeast host strains designed for efficient manipulation of DNA in Saccharomyces cerevisiae. Genetics 122: 19-27.
pTYSC840	CEN-ARS URA3 HA×3	An amplified HA×3 region by PCR with EcoRI-E249_659-676 and SalI-E249_796-779c as primers was inserted into pRS316.	This study
pTYSC841	CEN-ARS URA3 MRPL16 5'-UTR::ORF-HA×3	A 1.21-kb EagI-EcoRI fragment of MRPL16 5'-UTR::ORF amplified from BY4741 genomic DNA with MPRL16_5UTR_fw and MPRL16_ORF_rv2 as primers was inserted into the same site of pTYSC840 to fuse MRPL16 ORF with the HAx3 tag.	This study
pTYSC842	CEN-ARS URA3 MRPL16 5'-UTR::ORF-HA×3-TGA::3' UTR	A 0.52-kb SalI-ApaI fragment of MRPL16 3'-UTR amplified from BY4741 genomic DNA with MRPL16_3UTR_fw and MRPL16_3UTR_rv as primers was inserted into the same site of pTYSC841.	This study
pTYSC843	CEN-ARS URA3 mrpl16 5'-UTR::ORF-HA×3-TGA::3' UTR (26TGTA to 26ACAC)	A 0.52-kb SalI-ApaI fragment of mrpl16 3'-UTR (26TGTA to 26ACAC) amplified from BY4741 genomic DNA with mrpl16_pus3_site and MPRL16_3UTR_rv as primers was inserted into the same site of pTYSC841.	This study
pTYSC844	CEN-ARS URA3 CAT5 5'-UTR::ORF-HA×3	A 1.21-kb EagI-EcoRI fragment of CAT5 5'-UTR::ORF amplified from BY4741 genomic DNA with CAT5_5UTR_fw and CAT5_ORF_rv2 was insertd into the same sites of pTYSC840 to fuse CAT5 ORF with the HAx3 tag.	This study
pTYSC845	CEN-ARS URA3 CAT5 5'-UTR::ORF-HA×3-TAA::3'-UTR	A 0.50-kb SalI-ApaI fragment of CAT5 3'-UTR amplified from BY4741 genomic DNA with CAT5_3UTR_fw and CAT5_3UTR_rv as primers was inserted into the same sites of pTYSC844.	This study
pSHSC001	CEN-ARS URA3 cat5 5'-UTR::ORF-HA×3-TAA::3'-UTR (92TGTA to 92ACAC)	A 0.1-kb fragment of CAT5 3'-UTR was amplified from pTYSC845 with CAT5_3UTR_fw and CAT5_3UTR_71-100_rv primers. In parallel, a 0.43-kb fragment of CAT5 3'-UTR containing the substitutions on 3'-UTR (92TGTA to 92ACAC) was amplified from pTYSC845 with cat5_3UTR_mut_85-119_fw and CAT5_3UTR_rv as primers. Then, those 0.1-kb and 0.43-kb PCR products were mixed and used as a template for amplifying a 0…	This study
pSHSC006	CEN-ARS URA3 CAT5 5'-UTR::ORF::3'-UTR	A 1.2-kb XbaI-HindIII fragment of CAT5 ORF::3'-UTR amplified from BY4741 genomic DNA with CAT5_ORF_fw and CAT5_3UTR_rv as primers was inserted into the same sites of pTYSC845, resulting in the replacement from CAT5 ORF-HA×3-TAA::3'-UTR.	This study
pSHSC009	CEN-ARS URA3 cat5 5'-UTR::ORF::3'-UTR (92TGTA to 92ACAC)	A 0.8-kb fragment of CAT5 ORF::3'-UTR was amplified from pSHSC006 with CAT5_5UTR_fw and CAT5_3UTR_71-100_rv primers. In parallel, a 0.43-kb fragment of CAT5 3'-UTR containing the substitutions on 3'-UTR (92TGTA to 92ACAC) was amplified from pSHSC006 with cat5_3UTR_mut_85-119_fw and CAT5_3UTR_rv as primers. Then, those 0.8-kb and 0.43-kb PCR products were mixed and used as a template for amplifyin…	This study
pSHSC032	CEN-ARS LEU2 CAT5 5'-UTR::ORF-HA×3-TAA::3'-UTR	A 462-bp NotI-SmaI fragment of CAT5 5'-UTR::ORF-HAx3-TAA::3'-UTR from pTYSC845 was inserted into the same sites of pRS315.	This study
pSHSC039	CEN-ARS LEU2 cat5 5'-UTR::ORF-HA×3-TAA::3'-UTR (3'UTR A98G)	A 0.8-kb fragment of CAT5 ORF::3'-UTR was amplified from pSHSC006 with CAT5_5UTR_fw and CAT5_3UTR_71-100_rv primers. In parallel, a 0.43-kb fragment of CAT5 3'-UTR containing the substitutions on 3'-UTR (98A to 98G) was amplified from pSHSC006 with CAT5_Puf3_A7G and CAT5_3UTR_rv as primers. Then, those 0.8-kb and 0.43-kb PCR products were mixed and used as a template for amplifying a 1.22-kb frag…	This study
pSHSC040	CEN-ARS LEU2 cat5 5'-UTR::ORF-HA×3-TAA::3'-UTR (3'UTR A98C)	A 0.8-kb fragment of CAT5 ORF::3'-UTR was amplified from pSHSC006 with CAT5_5UTR_fw and CAT5_3UTR_71-100_rv primers. In parallel, a 0.43-kb fragment of CAT5 3'-UTR containing the substitutions on 3'-UTR (98A to 98C) was amplified from pSHSC006 with CAT5_Puf3_A7C and CAT5_3UTR_rv as primers. Then, those 0.8-kb and 0.43-kb PCR products were mixed and used as a template for amplifying a 1.22-kb frag…	This study
pSHSC041	CEN-ARS LEU2 cat5 5'-UTR::ORF-HA×3-TAA::3'-UTR (3'UTR A98T)	A 0.8-kb fragment of CAT5 ORF::3'-UTR was amplified from pSHSC006 with CAT5_5UTR_fw and CAT5_3UTR_71-100_rv primers. In parallel, a 0.43-kb fragment of CAT5 3'-UTR containing the substitutions on 3'-UTR (98A to 98T) was amplified from pSHSC006 with CAT5_Puf3_A7T and CAT5_3UTR_rv as primers. Then, those 0.8-kb and 0.43-kb PCR products were mixed and used as a template for amplifying a 1.22-kb frag…	This study
Bacterial plasmid
pGEM-3Zf(+)	ampR T7/SP6		Promega
pACT1	ampR T7/SP6 ACT1		Mori, T., et. al. 2010. Dual Functions of Yeast tRNA Ligase in the Unfolded Protein Response: Unconventional Cytoplasmic Splicing of HAC1 Pre-mRNA Is Not Sufficient to Release Translational Attenuation. Mol. Biol. Cell 21:3722-3734.
pTYE578	ampR T7/SP6 ILV5 ORF	A 1.20-kb BamHI-SalI fragment of ILV5 ORF amplified from BY4741 genomic DNA with ILV5_ORF_fw and ILV5_ORF_rv as primers was inerted into the the same sites of pGEM-3Zf(+).	This study
pTYE580	ampR T7/SP6 AIM17 ORF	A 1.42-kb BamHI-SalI fragment of AIM17 ORF amplified from BY4741 genomic DNA with AIM17_ORF_fw and AIM17_ORF_rv as primers was inerted into the the same sites of pGEM-3Zf(+).	This study
pTYE586	ampR T7/SP6 MRPL16 ORF	A 0.71-kb EcoRI-SalI of MRPL16 ORF amplified from BY4741 genomic DNA with MRPL16_ORF_fw and MRPL16_ORF_rv was inertedinto the the sites of pGEM-3Zf(+).	This study
pTYE587	ampR T7/SP6 RSM10 ORF	A 0.62 kb EcoRI-HindIII of RSM10 ORF amplified from BY4741 genomic DNA with RSM10_ORF_fw and RSM10_ORF_rv was inertedinto the the sites of pGEM-3Zf(+).	This study
pTYE588	ampR T7/SP6 CAT5 ORF	A 0.71-kb EcoRI-HindIII of CAT5 ORF amplified from BY4741 genomic DNA with CAT5_ORF_fw and CAT5_ORF_rv was inertedinto the the sites of pGEM-3Zf(+).	This study
pTYE611	ampR T7/SP6 MRPL16 3'-UTR	A 0.52-kb SalI-KpnI fragment from pTYSC842 was inserted into the same site of pGEM-3Zf(+). For in vitro transcription of MPRL16 3'-UTR, a template is amplified by PCR with M13-RV and MRPL16_3UTR_rv2 primers, and the sense RNA is transcribed by SP6 polymerase.	This study
pTYE612	ampR T7/SP6 mrpl16 3'-UTR (26TGTA to 26ACAC)	A 0.52-kb SalI-KpnI fragment from pTYSC843 was inserted into the same site of pGEM-3Zf(+). For in vitro transcription of mrpl16 3'-UTR w/o Puf3 site (26TGTA to 26ACAC), a template is amplified by PCR with M13-RV and MRPL16_3UTR_rv2 primers, and the sense RNA is transcribed by SP6 polymerase.	This study
pTYE613	ampR T7/SP6 CAT5 3'-UTR	A 0.52-kb SalI-KpnI fragment from pTYSC845 was inserted into the same site of pGEM-3Zf(+). For in vitro transcription of CAT5 3'-UTR, a template is amplified by PCR with M13-RV and CAT5_3UTR_rv2 primers, and the sense RNA is transcribed by SP6 polymerase.	This study
pSHE001	ampR T7/SP6 cat5 3'-UTR (92TGTA to 92ACAC)	A 0.515-kb SalI-KpnI fragment from pSHSC001 was inserted into the same stites of pGEM®-3Zf(+). For in vitro transcription of cat5 3'-UTR (92TGTA to 92ACAC), a template is amplified by PCR with M13-RV and CAT5_3UTR_rv2 primers, and the sense RNA is transcribed by SP6 polymerase.	This study
pSHE002	ampR T7/SP6 mrpl16 3'-UTR (26TGTA to 26ACAC, 18TGTA to 18ACAC)	A 0.515-kb SalI-ApaI fragment of mrpl16 3'-UTR (18TGTA to 18ACAC, 26TGTA to 26ACAC) amplified from pTYSC843 with mrpl16_3UTR_puf3_mut2 and MRPL16_3UTR_rv was inserted into the same stites of pGEM®-3Zf(+). For in vitro transcription of mrpl16 3'-UTR w/o Puf3 site and the additional mutation (18TGTA to 18ACAC), a template is amplified by PCR with M13-RV and MRPL16_3UTR_rv2 primers, and the sense RN…	This study
pGEX-4T-2	ampR tac GST		GE Healthcare, Chicago, Illinois, USA
pTYE600	ampR tac GST-PUF3	BY4741 genomic PUF3 (amino acids 465–879) region was amplified by PCR with PUF3-RD_fw and PUF3-RD_rv, and introduced into pGEX-4T-2 using BamHI-EcoRI restriction sites.	This study
