# Supplementary material for: A non-canonical Puf3p-binding sequence regulates CAT5/COQ7 mRNA under both fermentable and respiratory conditions in budding yeast
Source: PLoS One. 2023 Dec 15;18(12):e0295659. doi: 10.1371/journal.pone.0295659 (PMC10723686; doi:10.1371/journal.pone.0295659)
Supplement: S3 Table — (XLSX) [file pone.0295659.s005.xlsx]

## Sheet: S3_Table
Name	Sequence (5' to 3')
For puf3Δ
PUF3_delta5	ACAAGAACTACGCATTTAAATTTCTTCTGAATAACGCAATATTGCGGGTATAAGTAAAACGACGGCCAGT
PUF3_delta3	AAAAAAAAAAAAAAAAATAGTAAAAAGTGAAAGGAGAACGATGATAACACTAACAGGAAACAGCTATGAC
For cat5Δ
CAT5_delta5	CACCGAAAAACCTGAGCATGCTCCCAAGTGTCAGAATTTATCAGATGCTCAGGGTAAAACGACGGCCAGT
CAT5_delta3	CTCTTGTTAAAGATCCAGTTTGTACTCACCCTTAGACTATGAACCCATACCCCCAGGAAACAGCTATGAC
For plasmid construction
EcoRI-E249_659-676	AAAAGAATTCCAATCATCACATAAAAGA
SalI-E249_796-779c	AAAAGTCGACTTGAGCTCGAGATCTAGC
MPRL16_5UTR_fw	AAAACGGCCGGATACCCGAAATGACACCAC
MRPL16_ORF_fw	AAAGAATTCATGTTCCCCTATTTAACAAG
MRPL16_ORF_rv	AAAAAGTCGACTCAACGTCCTCTGAAGAG
MPRL16_ORF_rv2	AAAAGAATTCACGTCCTCTGAAGAGTTTGT
MRPL16_3UTR_fw	AAAAGTCGACTGAACGGATTGAACACACCA
MRPL16_3UTR_rv	ATAAGGGCCCTTTTTTCTTTGCAGCATCGA
mrpl16_pus3_site	AAAAGTCGACTGAACGGATTGAACACACCATGTATACAACACTATAACTATTGAAAAATATC
mrpl16_3UTR_puf3_mut2	AAAAGTCGACTGAACGGATTGAACACACCAACACTACAACACTATAACTATTGAAAAATATC
CAT5_5UTR_fw	AAAACGGCCGCATTTATTCCGATGCCTTAG
CAT5_ORF_fw	AAAGAATTCATGTTATCCCGTGTTTCAG
CAT5_ORF_rv	AAAAAGCTTAAATTCTTTCGGCACTCC
CAT5_ORF_rv2	AAAAGAATTCAATTCTTTCGGCACTCCATA
CAT5_3UTR_fw	AAAAGTCGACTAACCACCAGAAAGTGGCAT
CAT5_3UTR_rv	AAAAGGGCCCGGGAGGTCTTCTATAACAGA
CAT5_3UTR_71-100_rv	TGATAGTTTAATTAGGACATTTATCAAACC
cat5_3UTR_mut_85-119_fw	CCTAATTAAACTATCAACACTAAAATTATGTATCA
CAT5_Puf3_A7G	CCTAATTAAACTATCATGTATAGAATTATGTATCA
CAT5_Puf3_A7C	CCTAATTAAACTATCATGTATACAATTATGTATCA
CAT5_Puf3_A7T	CCTAATTAAACTATCATGTATATAATTATGTATCA
ILV5_ORF_fw	AAAAGGATCCATGTTGAGAACTCAAGCC
ILV5_ORF_rv	TTTTGTCGACTTGGTTTTCTGGTCTCAAC
AIM17_ORF_fw	AAAAGGATCCATGCTAAGATCAAATTTATG
AIM17_ORF_rv	TTTTGTCGACTTTGTCATGAGGAAACTTC
RSM10_ORF_fw	AAAGAATTCATGCTTAGAAATACCATTG
RSM10_ORF_rv	AAAAAGCTTACTTCTTTTCCAAATG
PUF3-RD_fw	AAAGGATCCCTAGAAAATTCTATACCC
PUF3-RD_rv	AAAGAATTCTCACACCTCCGCATTTTC
For in vitro transcription (EMSA)
M13-RV	CAGGAAACAGCTATGAC
MRPL16_3UTR_rv2	TTTTTTTTTTTTTTGATTGTGAATATCGAT
CAT5_3UTR_rv2	TTTTTTTTTTTTAAGGATGATACATAATTT
